# Supplementary material for: Cultural evolution with uncertain provision of learning resources
Source: Evol Hum Sci. 2023 Oct 17;5:e32. doi: 10.1017/ehs.2023.24 (PMC10955389; doi:10.1017/ehs.2023.24)
Supplement: Ladas et al. supplementary material 2 — Ladas et al. supplementary material [file S2513843X23000245sup002.bib]

@article{acerbi2009,
  title={Cultural evolution and individual development of openness and conservatism},
  author={Acerbi, Alberto and Enquist, Magnus and Ghirlanda, Stefano},
  journal={Proceedings of the National Academy of Sciences},
  volume={106},
  number={45},
  pages={18931--18935},
  year={2009},
  publisher={National Academy of Sciences}
}

@book{atkinson2015,
  title={Inequality: What can be done?},
  author={Atkinson, Anthony B},
  year={2015},
  publisher={Harvard University Press}
}

@article{aghion2005,
  title={Competition and Innovation: An inverted-U relationship},
  author={Aghion, Philippe and Bloom, Nick and Blundell, Richard and Griffith, Rachel and Howitt, Peter},
  journal={The Quarterly Journal of Economics},
  volume={120},
  number={2},
  pages={701--728},
  year={2005},
  publisher={MIT Press}
}

@article{aoki2014,
  title={Evolution of Learning Strategies in temporally and spatially variable Environments: A Review of Theory},
  author={Aoki, Kenichi and Feldman, Marcus W},
  journal={Theoretical Population Biology},
  volume={91},
  pages={3--19},
  year={2014},
  publisher={Elsevier}
}

@article{axelrod1981,
  title={The evolution of cooperation},
  author={Axelrod, Robert and Hamilton, William D},
  journal={Science},
  volume={211},
  number={4489},
  pages={1390--1396},
  year={1981},
  publisher={American Association for the Advancement of Science}
}

@article{bloom2014,
  title={Fluctuations in uncertainty},
  author={Bloom, Nicholas},
  journal={Journal of Economic Perspectives},
  volume={28},
  number={2},
  pages={153--76},
  year={2014}
}

@article{blundell1999,
  title={Market share, market value and innovation in a panel of British manufacturing firms},
  author={Blundell, Richard and Griffith, Rachel and Van Reenen, John},
  journal={The Review of Economic Studies},
  volume={66},
  number={3},
  pages={529--554},
  year={1999},
  publisher={Wiley-Blackwell}
}

@article{boyd1983,
  title={The cultural transmission of acquired variation: Effects on genetic fitness},
  author={Boyd, Robert and Richerson, Peter J},
  journal={Journal of Theoretical Biology},
  volume={100},
  number={4},
  pages={567--596},
  year={1983},
  publisher={Elsevier}
}

@book{boyd1988,
  title={Culture and the Evolutionary Process},
  author={Boyd, Robert and Richerson, Peter J},
  year={1985},
  publisher={University of Chicago press}
}

@article{boyd1995,
  title={Why does culture increase human adaptability?},
  author={Boyd, Robert and Richerson, Peter J},
  journal={Ethology and Sociobiology},
  volume={16},
  number={2},
  pages={125--143},
  year={1995},
  publisher={Elsevier}
}

@book{boyd2005,
  title={The Origin and Evolution of Cultures},
  author={Boyd, Robert and Richerson, Peter J},
  year={2005},
  publisher={Oxford University Press}
}

@incollection{Boyd2013,
publisher = {The MIT Press},
booktitle = {Cultural Evolution: Society, Technology, Language, and Religion},
isbn = {0262019752},
year = {2013},
title = {The Cultural Evolution of Technology: Facts and Theories},
language = {eng},
author = {Boyd, Robert and Richerson, Peter J and Henrich, Joseph}
}

@book{bower1972,
  title={Managing the resource allocation process: A study of corporate planning and investment},
  author={Bower, Joseph L},
  year={1972},
  publisher={Irwin Homewood}
}

@article{brahm2021,
  title={The Evolution of Productive Organizations},
  author={Brahm, Francisco and Poblete, Joaquin},
  journal={Nature Human Behaviour},
  volume={5},
  number={1},
  pages={39--48},
  year={2021},
  publisher={Nature Publishing Group}
}

@article{cavalli1973,
  title={Cultural Versus Biological Inheritance: Phenotypic transmission from parents to children.(A theory of the effect of parental phenotypes on children's phenotypes).},
  author={Cavalli-Sforza, L Luca and Feldman, Marcus W},
  journal={American Journal of Human Genetics},
  volume={25},
  number={6},
  pages={618},
  year={1973},
  publisher={Elsevier}
}

@book{cavalli1981,
  title={Cultural Transmission and Evolution: A Quantitative Approach},
  author={Cavalli-Sforza, Luigi Luca and Feldman, Marcus W},
  year={1981},
  publisher={Princeton University Press}
}

@article{chaqfeh2023towards,
  title={Towards a World Wide Web without digital inequality},
  author={Chaqfeh, Moumena and Asim, Rohail and AlShebli, Bedoor and Zaffar, Muhammad Fareed and Rahwan, Talal and Zaki, Yasir},
  journal={Proceedings of the National Academy of Sciences},
  volume={120},
  number={3},
  pages={e2212649120},
  year={2023},
  publisher={National Acad Sciences}
}

@article{cohen1990,
  title={Absorptive capacity: A new perspective on learning and innovation},
  author={Cohen, Wesley M and Levinthal, Daniel A},
  journal={Administrative Science Quarterly},
  volume={35},
  pages={128--152},
  year={1990},
  publisher={JSTOR}
}

@article{cohen1994,
  title={Fortune favors the prepared firm},
  author={Cohen, Wesley M and Levinthal, Daniel A},
  journal={Management Science},
  volume={40},
  number={2},
  pages={227--251},
  year={1994},
  publisher={INFORMS}
}

@article{dasgupta1980,
  title={Industrial Structure and the Nature of Innovative Activity},
  author={Dasgupta, Partha and Stiglitz, Joseph},
  journal={The Economic Journal},
  volume={90},
  number={358},
  pages={266--293},
  year={1980},
  publisher={JSTOR}
}

@article{dixit1977,
  title={Monopolistic competition and optimum product diversity},
  author={Dixit, Avinash K and Stiglitz, Joseph E},
  journal={The American Economic Review},
  volume={67},
  number={3},
  pages={297--308},
  year={1977},
  publisher={JSTOR}
}

@book{easley2010,
  title={Networks, Crowds, and Markets: Reasoning about a highly connected world},
  author={Easley, David and Kleinberg, Jon},
  year={2010},
  publisher={Cambridge University Press}
}

@article{enquist2007,
  title={Critical Social Learning: {A} {S}olution to {R}ogers' {P}aradox of Non-adaptive Culture},
  author={Enquist, Magnus and Eriksson, Kimmo and Ghirlanda, Stefano},
  journal={American Anthropologist},
  volume={109},
  number={4},
  pages={727--734},
  year={2007},
  publisher={Wiley Online Library}
}

@book{eyre2013,
  title={The use of documents in Pharaonic Egypt},
  author={Eyre, Christopher},
  year={2013},
  publisher={Oxford University Press}
}

@article{feldman1996,
  title={Individual versus Social Learning: Evolutionary Analysis in a Fluctuating Environment},
  author={Feldman, Marcus W and Aoki, Kenichi and Kumm, Jochen},
  journal={Anthropological Science},
  volume={104},
  number={3},
  pages={209--231},
  year={1996},
  publisher={The Anthropological Society of Nippon}
}

@book{geroski1995,
  title={Market Structure, Corporate Performance, and Innovative Activity},
  author={Geroski, Paul A},
  journal={OUP Catalogue},
  year={1995},
  publisher={Oxford University Press}
}

@book{gould1990,
  title={Wonderful life: The Burgess Shale and the Nature of History},
  author={Gould, Stephen Jay},
  year={1990},
  publisher={WW Norton \& Company}
}

@article{harris1982,
  title={Asymmetric information, incentives and intrafirm resource allocation},
  author={Harris, Milton and Kriebel, Charles H and Raviv, Artur},
  journal={Management science},
  volume={28},
  number={6},
  pages={604--620},
  year={1982},
  publisher={INFORMS}
}

@article{hashmi2013,
  title={Competition and innovation: The inverted-U relationship revisited},
  author={Hashmi, Aamir Rafique},
  journal={Review of Economics and Statistics},
  volume={95},
  number={5},
  pages={1653--1668},
  year={2013},
  publisher={The MIT Press}
}

@article{henrich2001,
  title={Cultural Transmission and the Diffusion of Innovations: Adoption dynamics indicate that biased cultural transmission is the predominate force in behavioral change},
  author={Henrich, Joseph},
  journal={American Anthropologist},
  volume={103},
  number={4},
  pages={992--1013},
  year={2001},
  publisher={Wiley Online Library}
}

@book{henrich2007,
  title={Why Humans Cooperate: A Cultural and Evolutionary Explanation},
  author={Henrich, Natalie and Henrich, Joseph Patrick},
  year={2007},
  publisher={Oxford University Press}
}

@book{hofbauer1998,
  title={Evolutionary Games and Population Dynamics},
  author={Hofbauer, Josef and Sigmund, Karl},
  year={1998},
  publisher={Cambridge University Press}
}

@article{jackson2020century,
  title={A century of educational inequality in the United States},
  author={Jackson, Michelle and Holzman, Brian},
  journal={Proceedings of the National Academy of Sciences},
  volume={117},
  number={32},
  pages={19108--19115},
  year={2020},
  publisher={National Acad Sciences}
}

@article{kendal2009,
  title={The evolution of social learning rules: payoff-biased and frequency-dependent biased transmission},
  author={Kendal, Jeremy and Giraldeau, Luc-Alain and Laland, Kevin},
  journal={Journal of theoretical biology},
  volume={260},
  number={2},
  pages={210--219},
  year={2009},
  publisher={Elsevier}
}

@article{keesing1974,
  title={Theories of Culture},
  author={Keesing, Roger M},
  journal={Annual Review of Anthropology},
  volume={3},
  number={1},
  pages={73--97},
  year={1974},
  publisher={Annual Reviews 4139 El Camino Way, PO Box 10139, Palo Alto, CA 94303-0139, USA}
}

@article{kharratzadeh2017,
  title={Specialized hybrid learners resolve {R}ogers' paradox about the adaptive value of social learning},
  author={Kharratzadeh, Milad and Montrey, Marcel and Metz, Alex and Shultz, Thomas R},
  journal={Journal of Theoretical Biology},
  volume={414},
  pages={8--16},
  year={2017},
  publisher={Elsevier}
}

@book{lewontin1974,
  title={The Genetic Basis of Evolutionary Change},
  author={Lewontin, Richard C},
  volume={560},
  year={1974},
  publisher={Columbia University Press New York}
}

@book{maynardsmith1982,
  title={Evolution and the Theory of Games},
  author={Maynard Smith, John},
  year={1982},
  publisher={Cambridge University Press}
}

@article{matthew1979,
  title={Disraeli, {G}ladstone, and the Politics of Mid-{V}ictorian Budgets},
  author={Matthew, Henry CG},
  journal={The Historical Journal},
  volume={22},
  number={3},
  pages={615--643},
  year={1979},
  publisher={Cambridge University Press}
}

@article{mattison2016,
  title={The Evolution of Inequality},
  author={Mattison, Siobh{\'a}n M and Smith, Eric A and Shenk, Mary K and Cochrane, Ethan E},
  journal={Evolutionary Anthropology},
  volume={25},
  number={4},
  pages={184--199},
  year={2016},
  publisher={Wiley Online Library}
}

@book{mckinsey1923,
  title={Budgetary Control},
  author={McKinsey, James Oscar},
  year={1923},
  publisher={Ronald Press}
}

@article{mesoudi2008,
  title={The multiple roles of cultural transmission experiments in understanding human cultural evolution},
  author={Mesoudi, Alex and Whiten, Andrew},
  journal={Philosophical Transactions of the Royal Society B: Biological Sciences},
  volume={363},
  number={1509},
  pages={3489--3501},
  year={2008},
  publisher={The Royal Society London}
}

@book{mesoudi2011,
  title={Cultural Evolution: How Darwinian theory can explain human culture and synthesize the social sciences},
  author={Mesoudi, Alex},
  booktitle={Cultural Evolution},
  year={2011},
  publisher={University of Chicago Press}
}

@article{mesoudi2017,
  title={Pursuing Darwin’s curious parallel: Prospects for a science of cultural evolution},
  author={Mesoudi, Alex},
  journal={Proceedings of the National Academy of Sciences},
  volume={114},
  number={30},
  pages={7853--7860},
  year={2017},
  publisher={National Academy of Sciences}
}

@article{nickell1996,
  title={Competition and Corporate Performance},
  author={Nickell, Stephen J},
  journal={Journal of Political Economy},
  volume={104},
  number={4},
  pages={724--746},
  year={1996},
  publisher={The University of Chicago Press}
}

@article{pan2021,
  title={Integrating evolutionary game theory and cross-cultural psychology to understand cultural dynamics.},
  author={Pan, Xinyue and Gelfand, Michele and Nau, Dana},
  journal={American Psychologist},
  volume={76},
  number={6},
  pages={1054},
  year={2021},
  publisher={American Psychological Association}
}

@article{rajan2001,
  title={The firm as a dedicated hierarchy: A theory of the origins and growth of firms},
  author={Rajan, Raghuram G and Zingales, Luigi},
  journal={The Quarterly Journal of Economics},
  volume={116},
  number={3},
  pages={805--851},
  year={2001},
  publisher={MIT Press}
}

@article{rendell2010,
  title={Rogers’paradox recast and resolved: Population structure and the evolution of social learning strategies},
  author={Rendell, Luke and Fogarty, Laurel and Laland, Kevin N},
  journal={Evolution},
  volume={64},
  number={2},
  pages={534--548},
  year={2010},
  publisher={Blackwell Publishing Inc Malden, USA}
}

@article{requejo2011,
  title={Evolution of Cooperation Mediated by Limiting Resources: Connecting Resource based models and Evolutionary Game Theory},
  author={Requejo, Rub{\'e}n J and Camacho, Juan},
  journal={Journal of Theoretical Biology},
  volume={272},
  number={1},
  pages={35--41},
  year={2011},
  publisher={Elsevier}
}

@article{requejo2012,
  title={Coexistence of Cooperators and Defectors in well mixed populations mediated by Limiting Resources},
  author={Requejo, Rub{\'e}n J and Camacho, Juan},
  journal={Physical Review Letters},
  volume={108},
  number={3},
  pages={038701},
  year={2012},
  publisher={APS}
}

@book{robbins1935,
  title={An essay on the nature and significance of economic science},
  author={Robbins, Lionel},
  year={1935},
  publisher={London:Macmillan}
}

@article{rogers1988,
  title={Does biology constrain culture?},
  author={Rogers, Alan R},
  journal={American Anthropologist},
  volume={90},
  number={4},
  pages={819--831},
  year={1988},
  publisher={Wiley Online Library}
}

@article{salop1977,
  title={The Noisy Monopolist: Imperfect information, price dispersion and price discrimination},
  author={Salop, Steven},
  journal={The Review of Economic Studies},
  volume={44},
  number={3},
  pages={393--406},
  year={1977},
  publisher={JSTOR}
}

@book{schein2010,
  title={Organizational Culture and Leadership},
  author={Schein, Edgar H},
  volume={2},
  year={2010},
  publisher={John Wiley \& Sons}
}

@article{si2022managing,
  title={Managing innovation portfolios: From project selection to portfolio design},
  author={Si, Haijian and Kavadias, Stylianos and Loch, Christoph},
  journal={Production and Operations Management},
  volume={31},
  number={12},
  pages={4572--4588},
  year={2022},
  publisher={Wiley Online Library}
}

@book{silver1995,
  title={Economic Structures of Antiquity},
  author={Silver, Morris},
  year={1995},
  publisher={Bloomsbury Publishing USA}
}

@article{stenseth2002,
  title={Ecological effects of climate fluctuations},
  author={Stenseth, Nils C and Mysterud, Atle and Ottersen, Geir and Hurrell, James W and Chan, Kung-Sik and Lima, Mauricio},
  journal={Science},
  volume={297},
  number={5585},
  pages={1292--1296},
  year={2002},
  publisher={American Association for the Advancement of Science}
}

@book{turchin2018,
  title={Historical dynamics},
  author={Turchin, Peter},
  booktitle={Historical Dynamics},
  year={2018},
  publisher={Princeton University Press}
}

@inproceedings{turner2022,
  title={Some forms of uncertainty may suppress the evolution of social learning},
  author={Turner, Matthew Adam and Moya, Cristina and Smaldino, Paul and Jones, James Holland},
  booktitle={Proceedings of the 44th Annual Meeting of the Cognitive Science Society},
  year={2022}
}

@article{vickery1991,
  title={Producers, scroungers, and group foraging},
  author={Vickery, William L and Giraldeau, Luc-Alain and Templeton, Jennifer J and Kramer, Donald L and Chapman, Colin A},
  journal={The American Naturalist},
  volume={137},
  number={6},
  pages={847--863},
  year={1991},
  publisher={University of Chicago Press}
}

@book{vincent2005,
  title={Evolutionary Game Theory, Natural Selection, and Darwinian Dynamics},
  author={Vincent, Thomas L and Brown, Joel S},
  year={2005},
  publisher={Cambridge University Press}
}

@article{wakano2004,
  title={Evolution of Social Learning: a Mathematical Analysis},
  author={Wakano, Joe Yuichiro and Aoki, Kenichi and Feldman, Marcus W},
  journal={Theoretical Population Biology},
  volume={66},
  number={3},
  pages={249--258},
  year={2004},
  publisher={Elsevier}
}

@book{weibull1997,
  title={Evolutionary Game Theory},
  author={Weibull, J{\"o}rgen W},
  year={1997},
  publisher={MIT Press}
}
